# Supplementary material for: A meta-analysis of the effects of crop residue return on crop yields and water use efficiency
Source: PLoS One. 2020 Apr 27;15(4):e0231740. doi: 10.1371/journal.pone.0231740 (PMC7185903; doi:10.1371/journal.pone.0231740)
Supplement: S1 Table — (XLSX) [file pone.0231740.s002.xlsx]

## Sheet: Sheet1
Table S1 Data information
编号	Author	Year	Straw treatment		No straw		Types of straw types	ln(ex/ck)	var	varex	varck	fertilizer types	field replications	Tillage types	plastic mulching	Tillage depth	Experiemntal duration (yr)	Crop types	Precipitation(mm)	Mean annual temperature (oC)	Irrigation conditions	Soil organic matter (g kg-1)	Soil total nitrogen content (g kg-1)	Soil available nitrogen content (mg kg-1)	Soil phosphorus content (mg kg-1)	Soil available potassium content (mg kg-1)	pH value	Soil total phosphorus content (g kg-1)	Soil toal potassium content (g kg-1)	Climate types	N(kg ha-1)	P2O5(kg ha-1)	K2O(kg ha-1)	Soil bulk density(g/cm3)		Rotation systems	Cropping systems	Location	Country
			EX	stdeva	CK	stdev																													Soil types
1	Li et al.	2011	7633	509.9	7300	605.9	Wheat straw	0.0446066	0.00378384	0.0014875	0.00229633	NP	3	No tillage	Bare land	0 cm	3	Wheat	160		Irrigation	0.158		75.31	3.38	253.95				Cold temperate arid zone	192	138	0	1.06	irrigation-silting soil		One crop a year	Wuwei city in Gansu province	China
1	Li et al.	2011	7067	472.1	6533	542.2	Wheat straw	0.0785698	0.00378357	0.00148757	0.002296	NP	3	Mouldboard ploughing tillage	Bare land		3	Wheat	160		Irrigation	0.158		75.31	3.38	253.95				Cold temperate arid zone	192	138	0	1.06	irrigation-silting soil		One crop a year	Wuwei city in Gansu province	China
2	Zhang et al.	2012	1256.37	83.9	1232.98	102.3	Wheat straw	0.0187926	0.00378117	0.00148651	0.00229466	NP	3	No tillage	Bare land	0 cm	10	Pea	390.9		No irrigation	12.01	0.76				8.36	1.77		Middle temperate semi-arid zone	20	105	0	1.17	Yellow spongy soils	Wheat-pea	One crop a year	Dingxi city in Gansu province	China
2	Zhang et al.	2012	1481.99	99	1356.5	112.6	Pea straw	0.0884779	0.00378427	0.00148751	0.00229676	NP	3	Mouldboard ploughing tillage	Bare land	20 cm	10	Wheat	390.9		No irrigation	12.01	0.76				8.36	1.77		Middle temperate semi-arid zone	105	105	0	1.17	Yellow spongy soils	Wheat-pea	One crop a year	Dingxi city in Gansu province	China
2	Zhang et al.	2012	1647.83	110.1	1365.1	113.3	Pea straw	0.188232	0.00378429	0.00148809	0.0022962	NP	3	No tillage	Bare land	0 cm	10	Wheat	390.9		No irrigation	12.01	0.76				8.36	1.77		Middle temperate semi-arid zone	105	105	0	1.17	Yellow spongy soils	Wheat-pea	One crop a year	Dingxi city in Gansu province	China
2	Zhang et al.	2012	1445.9	96.6	1146.06	95.1	Wheat straw	0.232402	0.00378306	0.00148784	0.00229522	NP	3	Mouldboard ploughing tillage	Bare land	20 cm	10	Pea	390.9		No irrigation	12.01	0.76				8.36	1.77		Middle temperate semi-arid zone	20	105	0	1.17	Yellow spongy soils	Wheat-pea	One crop a year	Dingxi city in Gansu province	China
3	Yuan et al.	2013	8622.2	20.3	8255.5	22.2	Rice straw	0.0434606	4.25816e-06	1.84771e-06	2.41045e-06	NPK	3	N/A	plastic mulching		10	Rice	1399.8	17.7	Paddy	30.2	2.28	142.53	88.46	212.94	5.1	1.58		Subtropical monsoon climate	135.01	47.25	67.5		loessal clay			Lanxi City, Jinyu Basin in Zhejiang province	China
3	Yuan et al.	2013	7433.3	16.7	7200	88.2	Rice straw	0.0318889	5.17033e-05	1.68247e-06	5.00208e-05	NPK	3	N/A	Bare land		10	Rice	1399.8	17.7	Paddy	30.2	2.28	142.53	88.46	212.94	5.1	1.58		Subtropical monsoon climate	135.01	47.25	67.5		loessal clay			Lanxi City, Jinyu Basin in Zhejiang province	China
3	Yuan et al.	2013	7966.7	33.3	7566.7	7566.7	Rice straw	0.0515133	0.333339	5.82385e-06	0.333333	NPK	3	N/A	Bare land		10	Rice	1399.8	17.7	Paddy	30.2	2.28	142.53	88.46	212.94	5.1	1.58		Subtropical monsoon climate	135.01	47.25	67.5		loessal clay			Lanxi City, Jinyu Basin in Zhejiang province	China
4	Mu et al.	2012	15962.8	1066.3	15276.2	1267.9	Corn straw	0.043965	0.00378362	0.00148737	0.00229624	NP	3	Rotary tillage	Bare land		3	Corn	550~650	9.4	Irrigation									Cold temperate sub-humid zone	150	150	0		Yellow spongy soils		One crop a year	Pingliang city in Gansu province	China
4	Mu et al.	2012	16846.3	1125.3	15276.2	1267.9	Corn straw	0.097835	0.00378357	0.00148733	0.00229624	NP	3	Rotary tillage	Bare land		6	Corn	550~650	9.4	Irrigation									Cold temperate sub-humid zone	150	150	0		Yellow spongy soils		One crop a year	Pingliang city in Gansu province	China
4	Mu et al.	2012	17624.5	1177.3	15276.2	1267.9	Corn straw	0.142994	0.00378362	0.00148737	0.00229624	NP	3	Rotary tillage	Bare land		9	Corn	550~650	9.4	Irrigation									Cold temperate sub-humid zone	150	150	0		Yellow spongy soils		One crop a year	Pingliang city in Gansu province	China
5	Wu et al.	2015	9566.1	38.8	9121.5	237.1	Wheat straw	0.0475913	0.000173029	4.11276e-06	0.000168916	NPK+organic fertilizer	4	N/A	Bare land		4	Corn	547. 5	12.9	N/A	20.3	1.2		37.4	282	8.3	0.83	20.8	Warm temperate continental monsoon climate					saline-alkali soil	Winter wheat-Summer corn	Two crops a year	Dezhou city in Shandong province	China
6	He et al.	2015	367.67	14.25	389.29	14.36	Rice straw	-0.0571388	0.000954283	0.000500717	0.000453567	NPK	3	Mouldboard ploughing tillage	Bare land			Rice			Irrigation	19.2	1.4				8.72			Subtropical monsoon climate	150	90	180	1.37	fluvo-aquic soil			Shanghai city	China
7	Wang et al.	2016	2293.2	153.186	1872	155.376	Corn straw	0.202941	0.00378375	0.00148741	0.00229633	NPK	3	Mouldboard ploughing tillage	Bare land	20-30 cm	2	Soybean			N/A	40.1	1.73		9.36	51.6		0.89	28.4		60	82.8	22.5		Baijiang soil			Heilongjiang province	China
7	Wang et al.	2016	2476.8	165.45	1872	125.05	Corn straw	0.27996	0.00297483	0.00148741	0.00148741	NPK	3	Mouldboard ploughing tillage	Bare land	20-31 cm	2	Soybean			N/A	40.1	1.73		9.36	51.6		0.89	28.4		60	82.8	22.5		Baijiang soil			Heilongjiang province	China
8	Li et al.	2013	6166.7	440.9	7666.7	833.3	Corn straw	-0.217722	0.00564184	0.00170394	0.0039379	NP	3	No tillage	Bare land	0 cm	3	Wheat	660	12.9	No irrigation	9.33		13.51	24.12	194.21					172.5	172.5	0		Lou soil	Winter wheat -Summer soybean	Two crops a year	Yangling town in Shanxi province	China
8	Li et al.	2013	7833.3	600.9	6333.3	1013.8	Corn straw	0.212562	0.0105028	0.00196152	0.00854128	NP	3	No tillage	Bare land	0 cm	3	Wheat	660	12.9	No irrigation	9.33		13.51	24.12	194.21					172.5	172.5	0		Lou soil	Winter wheat -Summer free	Two crops a year	Yangling town in Shanxi province	China
8	Li et al.	2013	7166.7	166.7	7166.7	400.9	Corn straw	0	0.00122342	0.000180348	0.00104307	NP	3	No tillage	Bare land	0 cm	3	Wheat	660	12.9	No irrigation	9.33		13.51	24.12	194.21					172.5	172.5	0		Lou soil	Winter wheat -Summer corn	Two crops a year	Yangling town in Shanxi province	China
9	Ma et al.	2010	3010.75	201.118	2716.37	181.454	Wheat straw	0.102893	0.00297483	0.00148741	0.00148741	NPK	3	Mouldboard ploughing tillage	Bare land		2	Wheat	534.6		No irrigation										150	120	90		Lou soil	Winter wheat-Winter wheat	One crop a year	Heyang conty in Shanxi province	China
9	Ma et al.	2010	3380.02	225.785	2716.37	181.454	N/A	0.218585	0.00297483	0.00148741	0.00148741	NPK	3	Mouldboard ploughing tillage	Bare land		2	Wheat	534.6		No irrigation										150	120	90		Lou soil	Winter wheat-Winter wheat	One crop a year	Heyang conty in Shanxi province	China
10	Wang et al.	2012	6361.32	424.936	8384.4	560.078	Corn straw	-0.276137	0.00297483	0.00148741	0.00148741	NPK	3	Rotary tillage	Bare land	20 cm	2	Wheat			Irrigation	14.5		93.65	17.28	155.66					150	94.5	63	1.428	shajiang black soil	Winter wheat -Summer corn	Two crops a year	Qingdao city in Shandong province	China
10	Wang et al.	2012	8481.45	566.561	8384.4	560.078	Corn straw	0.0115086	0.00297483	0.00148741	0.00148741	NPK	3	Rotary tillage	Bare land	20 cm	2	Wheat			Irrigation	14.5		93.65	17.28	155.66					150	94.5	63	1.428	shajiang black soil	Winter wheat -Summer corn	Two crops a year	Qingdao city in Shandong province	China
10	Wang et al.	2012	8794.95	587.503	8384.4	560.078	Corn straw	0.0478049	0.00297483	0.00148741	0.00148741	NPK	3	Rotary tillage	Bare land	20 cm	2	Wheat			Irrigation	14.5		93.65	17.28	155.66					150	94.5	63	1.428	shajiang black soil	Winter wheat -Summer corn	Two crops a year	Qingdao city in Shandong province	China
10	Wang et al.	2012	9397.65	627.763	8795.1	587.513	Corn straw	0.0662649	0.00297483	0.00148741	0.00148741	NPK	3	Rotary tillage	Bare land	20 cm	2	Wheat			Irrigation	14.5		93.65	17.28	155.66					225	94.5	63	1.428	shajiang black soil	Winter wheat -Summer corn	Two crops a year	Qingdao city in Shandong province	China
10	Wang et al.	2012	9591.15	640.689	8795.1	587.513	Corn straw	0.0866461	0.00297483	0.00148741	0.00148741	NPK	3	Rotary tillage	Bare land	20 cm	2	Wheat			Irrigation	14.5		93.65	17.28	155.66					225	94.5	63	1.428	shajiang black soil	Winter wheat -Summer corn	Two crops a year	Qingdao city in Shandong province	China
10	Wang et al.	2012	9270.75	619.286	8384.4	560.078	Corn straw	0.100491	0.00297483	0.00148741	0.00148741	NPK	3	Rotary tillage	Bare land	20 cm	2	Wheat			Irrigation	14.5		93.65	17.28	155.66					150	94.5	63	1.428	shajiang black soil	Winter wheat -Summer corn	Two crops a year	Qingdao city in Shandong province	China
10	Wang et al.	2012	9835.35	657.001	8795.1	587.513	Corn straw	0.111788	0.00297483	0.00148741	0.00148741	NPK	3	Rotary tillage	Bare land	20 cm	2	Wheat			Irrigation	14.5		93.65	17.28	155.66					225	94.5	63	1.428	shajiang black soil	Winter wheat -Summer corn	Two crops a year	Qingdao city in Shandong province	China
11	Fang et al.	2012	8742.16	583.976	7913.55	528.625	Corn straw	0.0995808	0.00297483	0.00148741	0.00148741	NPK	3	Rotary tillage	Bare land		2	Wheat			No irrigation	13.7		103.9	25.9	136.2				Semi-humid arid area	335.5	126	10.5		shajiang black soil	Winter wheat -Summer corn	Two crops a year	Jiaozhoucity in Shandong province	China
12	Peng et al.	2015	702.1	46.9003	673.1	44.9631	Corn straw	0.0421819	0.00297483	0.00148741	0.00148741	NPK	3	Harrow ploughing tillage	Bare land		3	Corn			Irrigation	31.62		109.59	25.98	75.73	5.57				300	90	240		Wide Valley Alluvial Field	Corn-Corn	Two crops a year	Huizhou city in Guangdong province	China
12	Peng et al.	2015	714.8	47.7486	673.1	44.9631	Corn straw	0.0601089	0.00297483	0.00148741	0.00148741	NPK	3	Harrow ploughing tillage	Bare land		3	Corn			Irrigation	31.62		109.59	25.98	75.73	5.57				300	90	240		Wide Valley Alluvial Field	Corn-Corn	Two crops a year	Huizhou city in Guangdong province	China
12	Peng et al.	2015	720.5	48.1294	646.2	43.1662	Corn straw	0.108836	0.00297483	0.00148741	0.00148741	NPK	3	Harrow ploughing tillage	Bare land		3	Corn			Irrigation	31.62		109.59	25.98	75.73	5.57				300	90	240		Wide Valley Alluvial Field	Corn-Corn	Two crops a year	Huizhou city in Guangdong province	China
12	Peng et al.	2015	758.6	50.6745	646.2	43.1662	Corn straw	0.160366	0.00297483	0.00148741	0.00148741	NPK	3	Harrow ploughing tillage	Bare land		3	Corn			Irrigation	31.62		109.59	25.98	75.73	5.57				300	90	240		Wide Valley Alluvial Field	Corn-Corn	Two crops a year	Huizhou city in Guangdong province	China
12	Peng et al.	2015	752.2	50.247	646.2	43.1662	Corn straw	0.151893	0.00297483	0.00148741	0.00148741	NPK+organic fertilizer	3	Harrow ploughing tillage	Bare land		3	Corn			Irrigation	31.62		109.59	25.98	75.73	5.57				300	90	240		Wide Valley Alluvial Field	Corn-Corn	Two crops a year	Huizhou city in Guangdong province	China
12	Peng et al.	2015	779.6	52.0773	646.2	43.1662	Corn straw	0.187672	0.00297483	0.00148741	0.00148741	NPK+organic fertilizer	3	Harrow ploughing tillage	Bare land		3	Corn			Irrigation	31.62		109.59	25.98	75.73	5.57				300	90	240		Wide Valley Alluvial Field	Corn-Corn	Two crops a year	Huizhou city in Guangdong province	China
12	Peng et al.	2015	815.7	54.4888	673.1	44.9631	Corn straw	0.192153	0.00297483	0.00148741	0.00148741	NPK+organic fertilizer	3	Harrow ploughing tillage	Bare land		3	Corn			Irrigation	31.62		109.59	25.98	75.73	5.57				300	90	240		Wide Valley Alluvial Field	Corn-Corn	Two crops a year	Huizhou city in Guangdong province	China
12	Peng et al.	2015	821.9	54.9029	673.1	44.9631	Corn straw	0.199725	0.00297483	0.00148741	0.00148741	NPK+organic fertilizer	3	Harrow ploughing tillage	Bare land		3	Corn			Irrigation	31.62		109.59	25.98	75.73	5.57				300	90	240		Wide Valley Alluvial Field	Corn-Corn	Two crops a year	Huizhou city in Guangdong province	China
13	Lu et al.	2011	2117	5	2042	7	Corn straw	0.0360703	5.77651e-06	1.85942e-06	3.91709e-06	NP	3	Mouldboard ploughing tillage	Bare land	25 cm	2	Millet	430	6-8.10	No irrigation	10.62	0.96	56.63	2.49	98				Temperate continental climate	38	101	0		Yellow spongy soils	Corn-millet	One crop a year	Pengyang city in Ningxia province	China
13	Lu et al.	2011	4083	15	3629	13	Millet straw	0.117875	8.77637e-06	4.49886e-06	4.27751e-06	NP	3	Mouldboard ploughing tillage	Bare land	25 cm	3	Corn	430	6-8.7	No irrigation	10.62	0.96	56.63	2.49	98				Temperate continental climate	38	101	0		Yellow spongy soils	Corn-millet	One crop a year	Pengyang city in Ningxia province	China
13	Lu et al.	2011	2321	9	2042	7	Corn straw	0.128068	8.92912e-06	5.01203e-06	3.91709e-06	NP	3	Mouldboard ploughing tillage	Bare land	25 cm	2	Millet	430	6-8.8	No irrigation	10.62	0.96	56.63	2.49	98				Temperate continental climate	38	101	0		Yellow spongy soils	Corn-millet	One crop a year	Pengyang city in Ningxia province	China
13	Lu et al.	2011	2450	11	2042	7	Corn straw	0.182158	1.06365e-05	6.71942e-06	3.91709e-06	NP	3	Mouldboard ploughing tillage	Bare land	25 cm	2	Millet	430	6-8.9	No irrigation	10.62	0.96	56.63	2.49	98				Temperate continental climate	38	101	0		Yellow spongy soils	Corn-millet	One crop a year	Pengyang city in Ningxia province	China
13	Lu et al.	2011	4688	23	3629	13	Millet straw	0.256049	1.23009e-05	8.02341e-06	4.27751e-06	NP	3	Mouldboard ploughing tillage	Bare land	25 cm	3	Corn	430	6-8.6	No irrigation	10.62	0.96	56.63	2.49	98				Temperate continental climate	38	101	0		Yellow spongy soils	Corn-millet	One crop a year	Pengyang city in Ningxia province	China
13	Lu et al.	2011	4744	19	3629	13	Millet straw	0.267924	9.62435e-06	5.34683e-06	4.27751e-06	NP	3	Mouldboard ploughing tillage	Bare land	25 cm	3	Corn	430	6-8.5	No irrigation	10.62	0.96	56.63	2.49	98				Temperate continental climate	38	101	0		Yellow spongy soils	Corn-millet	One crop a year	Pengyang city in Ningxia province	China
14	Zhang et al.	2013	6212.8	415.015	6125.64	409.193	Wheat straw	0.0141284	0.00297483	0.00148741	0.00148741		3	2年翻耕	Bare land	<20 cm	2	Corn	14.1		N/A		75	9.21	120					Warm temperate continental climate						Winter wheat -Summer corn	Two crops a year	Henan province	China
14	Zhang et al.	2013	7180.64	479.667	7034.47	469.903	Wheat straw	0.0205662	0.00297483	0.00148741	0.00148741		3	2年深耕	Bare land	> 31 cm	2	Corn	14.1		N/A		75	9.21	120					Warm temperate continental climate						Winter wheat -Summer corn	Two crops a year	Henan province	China
14	Zhang et al.	2013	7246.82	484.088	7055.35	471.297	Wheat straw	0.0267766	0.00297483	0.00148741	0.00148741		3	隔年深耕	Bare land	> 30 cm	2	Corn	14.1		N/A		75	9.21	120					Warm temperate continental climate						Winter wheat -Summer corn	Two crops a year	Henan province	China
15	Zhan et al.	2014	11789.5	787.539	11208.1	748.701	Corn straw	0.0505726	0.00297483	0.00148741	0.00148741	NPK	3	隔年深松	Bare land	30 cm	2	Corn	600-801	>11	N/A	22.3		129.6	27.4	122.8	5.14			Warm temperate continental monsoon climate zone	N	P	K	1.43	Brown loam soil	Corn-corn	One crop a year	Haicheng city in Liaoning province	China
15	Zhan et al.	2014	12055.6	805.314	11455.4	765.221	Corn straw	0.051068	0.00297483	0.00148741	0.00148741	NPK	3	隔年深翻后旋耕	Bare land	20cm/30cm	2	Corn	600-802	>12	N/A	22.3		129.6	27.4	122.8	5.14			Warm temperate continental monsoon climate zone	N	P	K	1.43	Brown loam soil	Corn-corn	One crop a year	Haicheng city in Liaoning province	China
15	Zhan et al.	2014	11659.2	778.835	11010.9	735.528	Corn straw	0.0572099	0.00297483	0.00148741	0.00148741	NPK	3	Rotary tillage	Bare land	20 cm	2	Corn	600-800	>10	N/A	22.3		129.6	27.4	122.8	5.14			Warm temperate continental monsoon climate zone	N	P	K	1.43	Brown loam soil	Corn-corn	One crop a year	Haicheng city in Liaoning province	China
16	Kong et al.	2014	7.7	0.12	7.57	0.34	Corn straw	0.0170273	0.000753385	8.0958e-05	0.000672426	NP	3	Mouldboard ploughing tillage	Bare land	15-20 cm	2	Wheat	562	12.6	Irrigation	12.4	0.79		44.6	94.2				Alluvial salinized silty loam	N	P	0	1.39	Alluvial salinized silty loam	Winter wheat -Summer corn	Two crops a year	Cangzhou city in Hebei province	China
16	Kong et al.	2014	10.79	0.12	10.47	0.09	Corn straw	0.0301058	6.58589e-05	4.12286e-05	2.46303e-05	NP	3	Mouldboard ploughing tillage	Bare land	15-20 cm	2	Corn	562	12.6	Irrigation	12.4	0.79		44.6	94.2				Alluvial salinized silty loam	N	P	0	1.39	Alluvial salinized silty loam	Winter wheat -Summer corn	Two crops a year	Cangzhou city in Hebei province	China
17	Zhao et al.	2014	6.8	0.45424	6.7	0.44756	Wheat straw	0.0148151	0.00297483	0.00148741	0.00148741	NPK	3	Mouldboard ploughing tillage	Bare land	15 cm	2	Corn	552.4	14.3	Irrigation	9.17	1.042	86.5	27.59	115.24				Warm temperate continental monsoon climate	270	135	135	1.31	Silty clay loam	Winter wheat -Summer corn	Two crops a year	Wen county in Henan province	China
17	Zhao et al.	2014	7.8	0.52104	7.4	0.49432	Wheat straw	0.0526437	0.00297483	0.00148741	0.00148741	NPK	3	Mouldboard ploughing tillage	Bare land	30 cm	2	Corn	552.4	14.3	Irrigation	9.17	1.042	86.5	27.59	115.24				Warm temperate continental monsoon climate	270	135	135	1.31	Silty clay loam	Winter wheat -Summer corn	Two crops a year	Wen county in Henan province	China
17	Zhao et al.	2014	11.5	0.7682	10.7	0.71476	Corn straw	0.0721033	0.00297483	0.00148741	0.00148741	NPK	3	Mouldboard ploughing tillage	Bare land	15 cm	2	Wheat	552.4	14.3	Irrigation	9.17	1.042	86.5	27.59	115.24				Warm temperate continental monsoon climate	240	150	120	1.31	Silty clay loam	Winter wheat -Summer corn	Two crops a year	Wen county in Henan province	China
17	Zhao et al.	2014	12.5	0.835	11.3	0.75484	Corn straw	0.100926	0.00297483	0.00148741	0.00148741	NPK	3	Mouldboard ploughing tillage	Bare land	30 cm	2	Wheat	552.4	14.3	Irrigation	9.17	1.042	86.5	27.59	115.24				Warm temperate continental monsoon climate	240	150	120	1.31	Silty clay loam	Winter wheat -Summer corn	Two crops a year	Wen county in Henan province	China
17	Zhao et al.	2014	7.8	0.52104	7	0.4676	Wheat straw	0.108214	0.00297483	0.00148741	0.00148741	NPK	3	Chisel plow tillage	Bare land	30 cm	2	Corn	552.4	14.3	Irrigation	9.17	1.042	86.5	27.59	115.24				Warm temperate continental monsoon climate	270	135	135	1.31	Silty clay loam	Winter wheat -Summer corn	Two crops a year	Wen county in Henan province	China
17	Zhao et al.	2014	12.7	0.84836	11.1	0.74148	Corn straw	0.134657	0.00297483	0.00148741	0.00148741	NPK	3	Chisel plow tillage	Bare land	30 cm	2	Wheat	552.4	14.3	Irrigation	9.17	1.042	86.5	27.59	115.24				Warm temperate continental monsoon climate	240	150	120	1.31	Silty clay loam	Winter wheat -Summer corn	Two crops a year	Wen county in Henan province	China
18	Tong and Jiang	2014	8822	589.31	8450	564.46	Wheat straw	0.0430822	0.00297483	0.00148741	0.00148741	NPK	3	No tillage	Bare land	0 cm	3	Corn	394		N/A	13.8		104.7	25.6	135				Warm temperate monsoon climate	314.3	114.3	171.4			Winter wheat -Summer corn	Two crops a year	Jiaozhou city in Shandong province	China
19	Wang et al.	2012	3575.7	238.857	3546.2	236.886	Corn straw	0.00828435	0.00297483	0.00148741	0.00148741	NP	3	Mouldboard ploughing tillage	Bare land		3	Wheat			Irrigation	8.6	0.41	34.5	13	66.7	8.1			Temperate continental monsoon climate	180	90	0		fluvo-aquic soil	Winter wheat -Summer corn	Two crops a year	Hebei province	China
19	Wang et al.	2012	5371.3	358.803	5156.9	344.481	Wheat straw	0.0407343	0.00297483	0.00148741	0.00148741	NP	3	Mouldboard ploughing tillage	Bare land		3	Corn			Irrigation	8.6	0.41	34.5	13	66.7	8.1			Temperate continental monsoon climate	180	90	0		fluvo-aquic soil	Winter wheat -Summer corn	Two crops a year	Hebei province	China
19	Wang et al.	2012	4035.1	269.545	3794.4	253.466	Corn straw	0.0615048	0.00297483	0.00148741	0.00148741	NPK	3	Mouldboard ploughing tillage	Bare land		3	Wheat			Irrigation	8.6	0.41	34.5	13	66.7	8.1			Temperate continental monsoon climate	180	90	60		fluvo-aquic soil	Winter wheat -Summer corn	Two crops a year	Hebei province	China
19	Wang et al.	2012	6131.7	409.598	5764	385.035	Wheat straw	0.0618404	0.00297483	0.00148741	0.00148741	NPK	3	Mouldboard ploughing tillage	Bare land		3	Corn			Irrigation	8.6	0.41	34.5	13	66.7	8.1			Temperate continental monsoon climate	180	90	60		fluvo-aquic soil	Winter wheat -Summer corn	Two crops a year	Hebei province	China
20	Huang et al.	2015	4261.89	284.694	4838.24	323.194	Corn straw	-0.126837	0.00223112	0.00111556	0.00111556	NPK	4	Mouldboard ploughing + rotary tillage	Bare land	20/30cm	2	Wheat	674	13	N/A	18.6	1.13		43.5	188	7.28			Semi-humid and dry climate	0	150	135	1.21		Winter wheat -Summer corn	Two crops a year	Shanxi province	China
20	Huang et al.	2015	4977.99	332.53	5204.55	347.664	Corn straw	-0.044506	0.00223112	0.00111556	0.00111556	NPK	4	Mouldboard ploughing + rotary tillage	Bare land	20/30cm	2	Wheat	674	13	N/A	18.6	1.13		43.5	188	7.28			Semi-humid and dry climate	84	150	135	1.21		Winter wheat -Summer corn	Two crops a year	Shanxi province	China
20	Huang et al.	2015	5570.65	372.119	5550.14	370.75	Corn straw	0.00368758	0.00223112	0.00111556	0.00111556	NPK	4	Mouldboard ploughing + rotary tillage	Bare land	20/30cm	2	Wheat	674	13	N/A	18.6	1.13		43.5	188	7.28			Semi-humid and dry climate	168	150	135	1.21		Winter wheat -Summer corn	Two crops a year	Shanxi province	China
20	Huang et al.	2015	5854.65	391.091	5607.72	374.595	Corn straw	0.0430925	0.00223112	0.00111556	0.00111556	NPK	4	Mouldboard ploughing + rotary tillage	Bare land	20/30cm	2	Wheat	674	13	N/A	18.6	1.13		43.5	188	7.28			Semi-humid and dry climate	252	150	135	1.21		Winter wheat -Summer corn	Two crops a year	Shanxi province	China
20	Huang et al.	2015	5850.41	390.808	5438.65	363.302	Corn straw	0.0729817	0.00223112	0.00111556	0.00111556	NPK	4	Mouldboard ploughing + rotary tillage	Bare land	20/30cm	2	Wheat	674	13	N/A	18.6	1.13		43.5	188	7.28			Semi-humid and dry climate	336	150	135	1.21		Winter wheat -Summer corn	Two crops a year	Shanxi province	China
21	Ji et al.	2014	6312	224	6228	221	Wheat straw	0.0133973	0.000839525	0.000419798	0.000419726	NP	3	No tillage	Bare land	0 cm	8	Corn	550-655	13	Irrigation	6	0.89		8.5	160	8.17			Temperate continental monsoon climate	N	P	0	1.32	Lou soil	Winter wheat -Summer corn	Two crops a year	Shanxi province	China
21	Ji et al.	2014	5460	229	5148	214	Corn straw	0.0588405	0.00116237	0.00058636	0.000576009	NP	3	No tillage	Bare land	0 cm	8	Wheat	550-652	13	Irrigation	6	0.89		8.5	160	8.17			Temperate continental monsoon climate	N	P	0	1.32	Lou soil	Winter wheat -Summer corn	Two crops a year	Shanxi province	China
21	Ji et al.	2014	5748	238	5412	229	Corn straw	0.0602333	0.00116828	0.000571478	0.000596807	NP	3	Rotary tillage	Bare land	15 cm	8	Wheat	550-650	13	Irrigation	6	0.89		8.5	160	8.17			Temperate continental monsoon climate	N	P	0	1.32	Lou soil	Winter wheat -Summer corn	Two crops a year	Shanxi province	China
21	Ji et al.	2014	6444	227	6036	292	Wheat straw	0.0654079	0.00119373	0.000413637	0.000780092	NP	3	Rotary tillage	Bare land	15 cm	8	Corn	550-653	13	Irrigation	6	0.89		8.5	160	8.17			Temperate continental monsoon climate	N	P	0	1.32	Lou soil	Winter wheat -Summer corn	Two crops a year	Shanxi province	China
21	Ji et al.	2014	6084	253	5544	232	Corn straw	0.0929461	0.00116015	0.000576423	0.000583725	NP	3	Chisel plow tillage	Bare land	30 cm	8	Wheat	550-651	13	Irrigation	6	0.89		8.5	160	8.17			Temperate continental monsoon climate	N	P	0	1.32	Lou soil	Winter wheat -Summer corn	Two crops a year	Shanxi province	China
21	Ji et al.	2014	6708	237	6096	215	Wheat straw	0.095668	0.000830727	0.000416092	0.000414635	NP	3	Chisel plow tillage	Bare land	30 cm	8	Corn	550-654	13	Irrigation	6	0.89		8.5	160	8.17			Temperate continental monsoon climate	N	P	0	1.32	Lou soil	Winter wheat -Summer corn	Two crops a year	Shanxi province	China
22	Yan et al.	2015	0.873	0.02	0.778	0.04	Rice straw	0.115209	0.00105608	0.000174949	0.000881129	NPK	3	Mouldboard ploughing tillage	Bare land		6	Rice	500-550		Irrigation	23.92	1.48		41.95	130.17		0.83	21.91	Cold temperate continental climate	165	69	30		Black soil	Rice-rice	One crop a year	Haerbing city in Heilongjiang province	China
22	Yan et al.	2015	0.895	0.02	0.778	0.04	Rice straw	0.140097	0.00104758	0.000166453	0.000881129	NPK	3	Mouldboard ploughing tillage	Bare land		6	Rice	500-550		Irrigation	23.92	1.48		41.95	130.17		0.83	21.91	Cold temperate continental climate	165	69	30		Black soil	Rice-rice	One crop a year	Haerbing city in Heilongjiang province	China
23	Wang et al.	2014	9801.1	654.713	9438.1	630.465	Corn straw	0.0377399	0.00297483	0.00148741	0.00148741	NP+organic fertilizer	3	Chisel plow tillage	plastic mulching	>10 cm	4	Corn	450	7.2	No irrigation									Temperate semi-arid climate	120	120	0	1.25	Jute soil		One crop a year	Gansu province	China
23	Wang et al.	2014	6208.3	414.714	5485.9	366.458	Corn straw	0.123706	0.00297483	0.00148741	0.00148741	NP+organic fertilizer	3	Chisel plow tillage	Bare land	>10 cm	4	Corn	450	7.2	No irrigation									Temperate semi-arid climate	120	120	0	1.25	Jute soil		One crop a year	Gansu province	China
24	Li et al.	2014	7051.43	471.035	7213.48	481.86	Corn straw	-0.0227211	0.00297483	0.00148741	0.00148741	NPK	3	N/A	Bare land		4	Wheat			N/A	14.24	0.99	57.84	21.57	197.46		0.67			360	180	180		Shajiang black soil	Winter wheat -Summer corn	Two crops a year	Anhui province	China
24	Li et al.	2014	7440	496.992	7553.9	504.601	Corn straw	-0.0151937	0.00297483	0.00148741	0.00148741	NPK	3	N/A	Bare land		4	Wheat			N/A	14.24	0.99	57.84	21.57	197.46		0.67			450	180	180		Shajiang black soil	Winter wheat -Summer corn	Two crops a year	Anhui province	China
24	Li et al.	2014	7805.71	521.422	7809.13	521.65	Corn straw	-0.000437712	0.00297483	0.00148741	0.00148741	NPK	3	N/A	Bare land		4	Wheat			N/A	14.24	0.99	57.84	21.57	197.46		0.67			540	180	180		Shajiang black soil	Winter wheat -Summer corn	Two crops a year	Anhui province	China
24	Li et al.	2014	9496.95	634.396	9433.79	630.177	Corn straw	0.00667277	0.00297483	0.00148741	0.00148741	NPK	3	N/A	Bare land		4	Wheat			N/A	14.24	0.99	57.84	21.57	197.46		0.67			630	180	180		Shajiang black soil	Winter wheat -Summer corn	Two crops a year	Anhui province	China
24	Li et al.	2014	7874.29	526.002	7626.59	509.456	Corn straw	0.0319617	0.00297483	0.00148741	0.00148741	NPK	3	N/A	Bare land		4	Wheat			N/A	14.24	0.99	57.84	21.57	197.46		0.67			720	180	180		Shajiang black soil	Winter wheat -Summer corn	Two crops a year	Anhui province	China
24	Li et al.	2014	7874.29	526.002	7544.52	503.974	Wheat straw	0.042781	0.00297483	0.00148741	0.00148741	NPK	3	N/A	Bare land		4	Corn			N/A	14.24	0.99	57.84	21.57	197.46		0.67			360	180	180		Shajiang black soil	Winter wheat -Summer corn	Two crops a year	Anhui province	China
24	Li et al.	2014	10357.2	691.859	9892.6	660.825	Wheat straw	0.0458921	0.00297483	0.00148741	0.00148741	NPK	3	N/A	Bare land		4	Corn			N/A	14.24	0.99	57.84	21.57	197.46		0.67			450	180	180		Shajiang black soil	Winter wheat -Summer corn	Two crops a year	Anhui province	China
24	Li et al.	2014	10003.7	668.247	9543.72	637.521	Wheat straw	0.0470714	0.00297483	0.00148741	0.00148741	NPK	3	N/A	Bare land		4	Corn			N/A	14.24	0.99	57.84	21.57	197.46		0.67			540	180	180		Shajiang black soil	Winter wheat -Summer corn	Two crops a year	Anhui province	China
24	Li et al.	2014	10494.9	701.056	9977.54	666.5	Wheat straw	0.0505482	0.00297483	0.00148741	0.00148741	NPK	3	N/A	Bare land		4	Corn			N/A	14.24	0.99	57.84	21.57	197.46		0.67			630	180	180		Shajiang black soil	Winter wheat -Summer corn	Two crops a year	Anhui province	China
24	Li et al.	2014	10114.4	675.644	9578.52	639.845	Wheat straw	0.0544394	0.00297483	0.00148741	0.00148741	NPK	3	N/A	Bare land		4	Corn			N/A	14.24	0.99	57.84	21.57	197.46		0.67			720	180	180		Shajiang black soil	Winter wheat -Summer corn	Two crops a year	Anhui province	China
24	Li et al.	2014	3028.57	202.309	3643.61	243.393	Corn straw	-0.184884	0.00297483	0.00148741	0.00148741	No fertilizer	3	N/A	Bare land		4	Wheat			N/A	14.24	0.99	57.84	21.57	197.46		0.67			0	0	0		Shajiang black soil	Winter wheat -Summer corn	Two crops a year	Anhui province	China
24	Li et al.	2014	6368.21	425.396	6135.98	409.883	Wheat straw	0.0371485	0.00297483	0.00148741	0.00148741	No fertilizer	3	N/A	Bare land		4	Corn			N/A	14.24	0.99	57.84	21.57	197.46		0.67			0	0	0		Shajiang black soil	Winter wheat -Summer corn	Two crops a year	Anhui province	China
25	Li et al.	2016	6890	460.252	6569	438.809	Wheat straw	0.0477095	0.00223112	0.00111556	0.00111556	NPK	4	N/A	Bare land		4	Rice			Paddy	20.9	1.49		5	42.2	5.48				180	90	120		Paddy soil	Wheat-rice		Changfeng city in Anhui province	China
25	Li et al.	2016	7098	474.146	6738	450.098	Wheat straw	0.0520499	0.00223112	0.00111556	0.00111556	NPK	4	N/A	Bare land		4	Rice			Paddy	20.9	1.49		5	42.2	5.48				180	90	120		Paddy soil	Wheat-rice		Changfeng city in Anhui province	China
25	Li et al.	2016	7790	520.372	7324	489.243	Wheat straw	0.0616842	0.00223112	0.00111556	0.00111556	NPK	4	N/A	Bare land		4	Rice			Paddy	20.9	1.49		5	42.2	5.48				180	90	120		Paddy soil	Wheat-rice		Changfeng city in Anhui province	China
25	Li et al.	2016	8327	556.244	7823	522.576	Wheat straw	0.0624351	0.00223112	0.00111556	0.00111556	NPK	4	N/A	Bare land		4	Rice			Paddy	19.6	1.07		8	62.3	5.28				180	90	120		Paddy soil	Wheat-rice		Feixi city in Anhui province	China
25	Li et al.	2016	8148	544.286	7525	502.67	Wheat straw	0.0795417	0.00223112	0.00111556	0.00111556	NPK	4	N/A	Bare land		4	Rice			Paddy	19.6	1.07		8	62.3	5.28				180	90	120		Paddy soil	Wheat-rice		Feixi city in Anhui province	China
25	Li et al.	2016	8954	598.127	8169	545.689	Wheat straw	0.0917539	0.00223112	0.00111556	0.00111556	NPK	4	N/A	Bare land		4	Rice			Paddy	19.6	1.07		8	62.3	5.28				180	90	120		Paddy soil	Wheat-rice		Feixi city in Anhui province	China
26	Akhtar et al.	2018	9257	618.368	8866	592.249	Wheat straw	0.0431563	0.00223112	0.00111556	0.00111556	N	4	N/A	Bare land		6	Corn	660	12.9	No irrigation										172				Paddy soil	Winter wheat -Summer corn	Two crops a year	Shanxi province	China
26	Akhtar et al.	2018	9442	630.726	8866	592.249	Wheat straw	0.0629441	0.00223112	0.00111556	0.00111556	N	4	N/A	Bare land		6	Corn	660	12.9	No irrigation										172				Paddy soil	Winter wheat -Summer corn	Two crops a year	Shanxi province	China
27	Grahmann et al.	2014	6.1	0.40748	6.84	0.456912	Corn straw	-0.114499	0.00297483	0.00148741	0.00148741	N	3	No tillage	Bare land	0 cm	19	Wheat	264	24	Irrigation										150				Hyposodic Vertisol	Winter wheat -Summer corn	Two crops a year	Mexico	Mexico
27	Grahmann et al.	2014	6.46	0.431528	7.06	0.471608	Corn straw	-0.0888157	0.00297483	0.00148741	0.00148741	N	3	No tillage	Bare land	0 cm	19	Wheat	264	24	Irrigation										150				Hyposodic Vertisol	Winter wheat -Summer corn	Two crops a year	Mexico	Mexico
27	Grahmann et al.	2014	6.43	0.429524	6.84	0.456912	Corn straw	-0.0618132	0.00297483	0.00148741	0.00148741	N	3	No tillage	Bare land	0 cm	19	Wheat	264	24	Irrigation										150				Hyposodic Vertisol	Winter wheat -Summer corn	Two crops a year	Mexico	Mexico
27	Grahmann et al.	2014	7.85682	0.524835	8.31452	0.55541	Corn straw	-0.0566211	0.00297483	0.00148741	0.00148741	N	3	No tillage	Bare land	0 cm	19	Wheat	264	24	Irrigation										300				Hyposodic Vertisol	Winter wheat -Summer corn	Two crops a year	Mexico	Mexico
27	Grahmann et al.	2014	8.04098	0.537137	8.31452	0.55541	Corn straw	-0.0334519	0.00297483	0.00148741	0.00148741	N	3	No tillage	Bare land	0 cm	19	Wheat	264	24	Irrigation										300				Hyposodic Vertisol	Winter wheat -Summer corn	Two crops a year	Mexico	Mexico
27	Grahmann et al.	2014	8.08451	0.540046	8.31359	0.555348	Corn straw	-0.0279415	0.00297483	0.00148741	0.00148741	N	3	No tillage	Bare land	0 cm	19	Wheat	264	24	Irrigation										300				Hyposodic Vertisol	Winter wheat -Summer corn	Two crops a year	Mexico	Mexico
27	Grahmann et al.	2014	8.12482	0.542738	8.31359	0.555348	Corn straw	-0.0229683	0.00297483	0.00148741	0.00148741	N	3	No tillage	Bare land	0 cm	19	Wheat	264	24	Irrigation										300				Hyposodic Vertisol	Winter wheat -Summer corn	Two crops a year	Mexico	Mexico
27	Grahmann et al.	2014	6.9	0.46092	7.06	0.471608	Corn straw	-0.0229236	0.00297483	0.00148741	0.00148741	N	3	No tillage	Bare land	0 cm	19	Wheat	264	24	Irrigation										150				Hyposodic Vertisol	Winter wheat -Summer corn	Two crops a year	Mexico	Mexico
27	Grahmann et al.	2014	6.93	0.462924	7	0.4676	Corn straw	-0.0100503	0.00297483	0.00148741	0.00148741	N	3	No tillage	Bare land	0 cm	19	Wheat	264	24	Irrigation										150				Hyposodic Vertisol	Winter wheat -Summer corn	Two crops a year	Mexico	Mexico
27	Grahmann et al.	2014	7	0.4676	7	0.4676	Corn straw	0	0.00297483	0.00148741	0.00148741	N	3	No tillage	Bare land	0 cm	19	Wheat	264	24	Irrigation										150				Hyposodic Vertisol	Winter wheat -Summer corn	Two crops a year	Mexico	Mexico
27	Grahmann et al.	2014	8.15421	0.544701	8.06883	0.538998	Corn straw	0.0105256	0.00297483	0.00148741	0.00148741	N	3	No tillage	Bare land	0 cm	19	Wheat	264	24	Irrigation										300				Hyposodic Vertisol	Winter wheat -Summer corn	Two crops a year	Mexico	Mexico
27	Grahmann et al.	2014	8.21684	0.548885	8.06883	0.538998	Corn straw	0.0181766	0.00297483	0.00148741	0.00148741	N	3	No tillage	Bare land	0 cm	19	Wheat	264	24	Irrigation										300				Hyposodic Vertisol	Winter wheat -Summer corn	Two crops a year	Mexico	Mexico
27	Grahmann et al.	2014	3.08	0.205744	3.38	0.225784	Corn straw	-0.0929461	0.00297483	0.00148741	0.00148741	No fertilizer	3	No tillage	Bare land	0 cm	19	Wheat	264	24	Irrigation										0				Hyposodic Vertisol	Winter wheat -Summer corn	Two crops a year	Mexico	Mexico
27	Grahmann et al.	2014	3.08	0.205744	3.38	0.225784	Corn straw	-0.0929461	0.00297483	0.00148741	0.00148741	No fertilizer	3	No tillage	Bare land	0 cm	19	Wheat	264	24	Irrigation										0				Hyposodic Vertisol	Winter wheat -Summer corn	Two crops a year	Mexico	Mexico
28	Zhang et al.	2018	10.26	0.685368	9.85	0.65798	Wheat straw	0.0407814	0.00297483	0.00148741	0.00148741	NK	3	Mouldboard ploughing + rotary tillage	Bare land		7	Rice	1094	15.7	Paddy	33.62	1.82				6.5			subtropical monsoon climate	225	0	150		clayey loam	Wheat-rice	Two crops a year	Jiangsu province	China
28	Zhang et al.	2018	10.4	0.69472	9.44	0.630592	Wheat straw	0.0968498	0.00297483	0.00148741	0.00148741	NK	3	Mouldboard ploughing + rotary tillage	Bare land		7	Rice	1094	15.7	Paddy	33.62	1.82				6.5			subtropical monsoon climate	225	0	150		clayey loam	Wheat-rice	Two crops a year	Jiangsu province	China
28	Zhang et al.	2018	6.34	0.423512	4.88	0.325984	Rice straw	0.261734	0.00297483	0.00148741	0.00148741	NK	3	Mouldboard ploughing + rotary tillage	Bare land		7	Wheat	1094	15.7	Paddy	33.62	1.82				6.5			subtropical monsoon climate	225	0	90		clayey loam	Wheat-rice	Two crops a year	Jiangsu province	China
28	Zhang et al.	2018	6.27	0.418836	4.53	0.302604	Rice straw	0.325054	0.00297483	0.00148741	0.00148741	NK	3	Mouldboard ploughing + rotary tillage	Bare land		7	Wheat	1094	15.7	Paddy	33.62	1.82				6.5			subtropical monsoon climate	225	0	90		clayey loam	Wheat-rice	Two crops a year	Jiangsu province	China
29	Dong et al.	2018	5028	335.87	4801	320.707	Corn straw	0.0461981	0.00297483	0.00148741	0.00148741	NP	3	Rotary tillage	Bare land		3	Wheat	638	13	Irrigation	19.26	0.95							semi-humid	120	54	0	1.45	silt clay loam	Winter wheat -Summer corn	Two crops a year	Shanxi province	China
29	Dong et al.	2018	8111	541.815	7160	478.288	Wheat straw	0.124711	0.00297483	0.00148741	0.00148741	NP	3	Rotary tillage	Bare land		3	Corn	638	13	Irrigation	19.26	0.95							semi-humid	120	54	0	1.45	silt clay loam	Winter wheat -Summer corn	Two crops a year	Shanxi province	China
30	Wang et al.,	2018	4546	303.673	4798	320.506	Wheat straw	-0.0539514	0.00223112	0.00111556	0.00111556	N	4	N/A	Bare land		3	Wheat			Irrigation										155			1.58	silt loam	Wheat-wheat	One crop a year	Hebei province	China
30	Wang et al.,	2018	5997	400.6	5771	385.503	Wheat straw	0.038414	0.00223112	0.00111556	0.00111556	N	4	N/A	Bare land		3	Wheat			Irrigation										155			1.58	silt loam	Wheat-wheat	One crop a year	Hebei province	China
30	Wang et al.,	2018	5391	360.119	5181	346.091	Wheat straw	0.0397328	0.00223112	0.00111556	0.00111556	N	4	N/A	Bare land		3	Wheat			Irrigation										155			1.58	silt loam	Wheat-wheat	One crop a year	Hebei province	China
31	Fan et al.,	2005	5589.01	373.346	6146.49	410.586	Wheat straw	-0.0950785	0.00297483	0.00148741	0.00148741	NPK	3	N/A	Bare land		5	Rice	947		Paddy	21.2	1.7		5.2	37.9	7.8			humid sub-tropical	150	40	75		Stagnic Anthrosol	Wheat-rice	Two crops a year	China	China
32	Su et al.	2014	2530.68	169.049	2387.92	159.513	Rice straw	0.0580632	0.00297483	0.00148741	0.00148741	NPK	3	No tillage	Bare land	0 cm	2	Rape	1257	3.8	No irrigation										210	40	100		clay loam	Rape-rice	Two crops a year	Wuhan province	China
32	Su et al.	2014	1118.37	74.7071	1065.37	71.1668	Rice straw	0.0485489	0.00297483	0.00148741	0.00148741	PK	3	No tillage	Bare land	0 cm	2	Rape	1257	3.8	No irrigation										0	40	100		clay loam	Rape-rice	Two crops a year	Wuhan province	China
33	Pang et al.	2010	6.38678	0.426637	6.15972	0.411469	Wheat straw	0.0361989	0.00297483	0.00148741	0.00148741	N	3	Mouldboard ploughing tillage	Bare land	15-20cm	2	Corn	401.8		No irrigation	7.09					8				180	0	0		silty loam	Winter wheat -Summer corn	Two crops a year	China	China
33	Pang et al.	2010	6.47044	0.432225	6.15972	0.411469	Wheat straw	0.0492127	0.00297483	0.00148741	0.00148741	N	3	Mouldboard ploughing tillage	Bare land	15-20cm	2	Corn	401.8		No irrigation	7.09					8				180	0	0		silty loam	Winter wheat -Summer corn	Two crops a year	China	China
33	Pang et al.	2010	6.61938	0.442174	6.15972	0.411469	Wheat straw	0.07197	0.00297483	0.00148741	0.00148741	N	3	Mouldboard ploughing tillage	Bare land	15-20cm	2	Corn	401.8		No irrigation	7.09					8				180	0	0		silty loam	Winter wheat -Summer corn	Two crops a year	China	China
33	Pang et al.	2010	8.25534	0.551457	6.15972	0.411469	Wheat straw	0.292829	0.00297483	0.00148741	0.00148741	N	3	Mouldboard ploughing tillage	Bare land	15-20cm	2	Corn	401.8		No irrigation	7.09					8				180	0	0		silty loam	Winter wheat -Summer corn	Two crops a year	China	China
33	Pang et al.	2010	6.45652	0.431296	7.71429	0.515314	Wheat straw	-0.177983	0.00297483	0.00148741	0.00148741	NPK	3	Mouldboard ploughing tillage	Bare land	15-20cm	2	Wheat	401.8		苦咸水灌溉	7.09					8				157.5	103.5	112.5		silty loam	Winter wheat -Summer corn	Two crops a year	China	China
33	Pang et al.	2010	6.65217	0.444365	7.71429	0.515314	Wheat straw	-0.14813	0.00297483	0.00148741	0.00148741	NPK	3	Mouldboard ploughing tillage	Bare land	15-20cm	2	Wheat	401.8		苦咸水灌溉	7.09					8				157.5	103.5	112.5		silty loam	Winter wheat -Summer corn	Two crops a year	China	China
33	Pang et al.	2010	6.70807	0.448099	7.71429	0.515314	Wheat straw	-0.139762	0.00297483	0.00148741	0.00148741	NPK	3	Mouldboard ploughing tillage	Bare land	15-20cm	2	Wheat	401.8		苦咸水灌溉	7.09					8				157.5	103.5	112.5		silty loam	Winter wheat -Summer corn	Two crops a year	China	China
33	Pang et al.	2010	5.86957	0.392087	6.70807	0.448099	Wheat straw	-0.133531	0.00297483	0.00148741	0.00148741	NPK	3	Mouldboard ploughing tillage	Bare land	15-20cm	2	Wheat	401.8		淡水灌溉	7.09					8				157.5	103.5	112.5		silty loam	Winter wheat -Summer corn	Two crops a year	China	China
33	Pang et al.	2010	6.31677	0.42196	6.70807	0.448099	Wheat straw	-0.0601039	0.00297483	0.00148741	0.00148741	NPK	3	Mouldboard ploughing tillage	Bare land	15-20cm	2	Wheat	401.8		淡水灌溉	7.09					8				157.5	103.5	112.5		silty loam	Winter wheat -Summer corn	Two crops a year	China	China
33	Pang et al.	2010	7.32298	0.489175	7.71429	0.515314	Wheat straw	-0.0520564	0.00297483	0.00148741	0.00148741	NPK	3	Mouldboard ploughing tillage	Bare land	15-20cm	2	Wheat	401.8		苦咸水灌溉	7.09					8				157.5	103.5	112.5		silty loam	Winter wheat -Summer corn	Two crops a year	China	China
33	Pang et al.	2010	6.59627	0.440631	6.70807	0.448099	Wheat straw	-0.0168071	0.00297483	0.00148741	0.00148741	NPK	3	Mouldboard ploughing tillage	Bare land	15-20cm	2	Wheat	401.8		淡水灌溉	7.09					8				157.5	103.5	112.5		silty loam	Winter wheat -Summer corn	Two crops a year	China	China
33	Pang et al.	2010	7.85404	0.52465	7.71429	0.515314	Wheat straw	0.0179538	0.00297483	0.00148741	0.00148741	NPK	3	Mouldboard ploughing tillage	Bare land	15-20cm	2	Wheat	401.8		苦咸水灌溉	7.09					8				157.5	103.5	112.5		silty loam	Winter wheat -Summer corn	Two crops a year	China	China
33	Pang et al.	2010	6.93168	0.463036	6.70807	0.448099	Wheat straw	0.0327898	0.00297483	0.00148741	0.00148741	NPK	3	Mouldboard ploughing tillage	Bare land	15-20cm	2	Wheat	401.8		淡水灌溉	7.09					8				157.5	103.5	112.5		silty loam	Winter wheat -Summer corn	Two crops a year	China	China
33	Pang et al.	2010	8.04969	0.537719	6.70807	0.448099	Wheat straw	0.182322	0.00297483	0.00148741	0.00148741	NPK	3	Mouldboard ploughing tillage	Bare land	15-20cm	2	Wheat	401.8		淡水灌溉	7.09					8				157.5	103.5	112.5		silty loam	Winter wheat -Summer corn	Two crops a year	China	China
34	Stagnari et al.	2014	2800	187.04	2200	146.96	Wheat straw	0.241162	0.00297483	0.00148741	0.00148741	N	3	No tillage	Bare land	0 cm	2	Wheat	732		N/A	13.6	1.6				8.1			typically Mediterranean climate	120	0	0			Wheat-wheat	One crop a year	Teramo	Teramo
35	Zhang et al.	2017	2858.75	190.965	3002.06	200.537	Millet straw	-0.0489126	0.00297483	0.00148741	0.00148741	NP	3	N/A	plastic mulching		2	Millet	365.7	8.3										temperate semi-arid continental monsoon climate	34.5	9	0			N/A	N/A	Shanxi province	China
36	Chen et al.	2015	4350	290.58	3903	260.72	Wheat straw	0.10843	0.0017849	0.000892448	0.000892448	NP	5	N/A	plastic mulching		3	Wheat	542	9.1		10								semiarid continental climate	120	90	0	1.23	silt loam	Winter wheat-summer free-winter wheat	One crop a year	Terrace	Teramo
37	Tan et al.	2017	5.19	0.346692	5.42	0.362056	Cotton straw	-0.0433621	0.00297483	0.00148741	0.00148741	NPK	3	N/A	Bare land		2	Cotton	58		灌溉									continental desert climate	450.3	217.58	174.6		silt loam	contton-conton	One crop a year	Xinjiang province	China
38	Yan et al.	2018	4.31	0.52	4.89	2.42	Corn straw	-0.126254	0.08649	0.00485211	0.0816379	NPK	3	N/A	Bare land		2	Wheat	420.1–550.7	9.0–12.10	无灌溉	15.2	1.28		10.6	117	8.45			semi-arid and semi-humid	150	120	60	1.34	Calcareous cinnamon	Winter wheat -Summer corn	Two crops a year	Shanxi province	China
38	Yan et al.	2018	4.58	1.73	4.89	2.42	Corn straw	-0.0654933	0.129198	0.0475598	0.0816379	NPK	3	N/A	Bare land		2	Wheat	420.1–550.6	9.0–12.9	无灌溉	15.2	1.28		10.6	117	8.45			semi-arid and semi-humid	150	120	60	1.34	Calcareous cinnamon	Winter wheat -Summer corn	Two crops a year	Shanxi province	China
38	Yan et al.	2018	5.22	1.04	4.95	0.69	Corn straw	0.0531098	0.0197082	0.0132314	0.00647689	NPK	3	N/A	Bare land		2	Wheat	420.1–550.10	9.0–12.13	灌溉	15.2	1.28		10.6	117	8.45			semi-arid and semi-humid	150	120	60	1.34	Calcareous cinnamon	Winter wheat -Summer corn	Two crops a year	Shanxi province	China
38	Yan et al.	2018	5.76	1.04	4.95	0.69	Corn straw	0.15155	0.0173437	0.0108668	0.00647689	NPK	3	N/A	Bare land		2	Wheat	420.1–550.11	9.0–12.14	灌溉	15.2	1.28		10.6	117	8.45			semi-arid and semi-humid	150	120	60	1.34	Calcareous cinnamon	Winter wheat -Summer corn	Two crops a year	Shanxi province	China
38	Yan et al.	2018	5.98	1.73	4.76	0.87	Corn straw	0.228173	0.039033	0.0278977	0.0111353	NPK	3	N/A	Bare land		2	Wheat	420.1–550.8	9.0–12.11	无灌溉	15.2	1.28		10.6	117	8.45			semi-arid and semi-humid	150	120	60	1.34	Calcareous cinnamon	Winter wheat -Summer corn	Two crops a year	Shanxi province	China
38	Yan et al.	2018	6.87	1.04	5.35	0.52	Corn straw	0.250068	0.010788	0.00763892	0.00314904	NPK	3	N/A	Bare land		2	Wheat	420.1–550.12	9.0–12.15	灌溉	15.2	1.28		10.6	117	8.45			semi-arid and semi-humid	150	120	60	1.34	Calcareous cinnamon	Winter wheat -Summer corn	Two crops a year	Shanxi province	China
38	Yan et al.	2018	6.27	1.04	4.76	0.87	Corn straw	0.275529	0.0203062	0.00917087	0.0111353	NPK	3	N/A	Bare land		2	Wheat	420.1–550.9	9.0–12.12	无灌溉	15.2	1.28		10.6	117	8.45			semi-arid and semi-humid	150	120	60	1.34	Calcareous cinnamon	Winter wheat -Summer corn	Two crops a year	Shanxi province	China
38	Yan et al.	2018	7.06	1.04	5.35	0.52	Corn straw	0.277348	0.0103823	0.00723329	0.00314904	NPK	3	N/A	Bare land		2	Wheat	420.1–550.13	9.0–12.16	灌溉	15.2	1.28		10.6	117	8.45			semi-arid and semi-humid	150	120	60	1.34	Calcareous cinnamon	Winter wheat -Summer corn	Two crops a year	Shanxi province	China
39	Li et al.	2018	4.09	0.19	3.86	0.28	Corn straw	0.0578778	0.00185498	0.000539511	0.00131547	NP	4	Chisel plow tillage	Bare land	30 cm	8	Wheat	480–662	8-12	N/A										138	16.4	0			corn-wheat-soybean	One crop a year	Gansu province	China
39	Li et al.	2018	4.41	0.28	3.92	0.24	Soybean straw	0.117783	0.00194492	0.00100781	0.00093711	NP	4	Chisel plow tillage	Bare land	30 cm	7	Corn	480–660	8-10	N/A										138	16.4	0			corn-wheat-soybean	One crop a year	Gansu province	China
39	Li et al.	2018	3.97	0.21	3.51	0.26	Soybean straw	0.12315	0.00207126	0.000699516	0.00137174	NP	4	No tillage	Bare land	0 cm	7	Corn	480–661	8-11	N/A										138	16.4	0			corn-wheat-soybean	One crop a year	Gansu province	China
39	Li et al.	2018	3.73	0.28	2.91	0.28	Corn straw	0.248255	0.00372333	0.00140876	0.00231457	NP	4	No tillage	Bare land	0 cm	8	Wheat	480–663	8-13	N/A										138	16.4	0				One crop a year	Gansu province	China
astdev values in bold characters were estimated using averaged CV-values
